# Supplementary material for: Actionable heterogeneity of hepatocellular carcinoma therapy-induced senescence
Source: Cancer Immunol Immunother. 2025 May 15;74(7):207. doi: 10.1007/s00262-025-04060-w (PMC12081809; doi:10.1007/s00262-025-04060-w)
Supplement: Supplementary file 5 — Supplementary file5 Supplementary Table S1: Surfaceome fluorescent intensity bimodality scores and cell population fractions. Potentially bimodal antigens (1 < score < 2) are highlighted in orange, and bimodal antigens (score > 2) in red. (XLSX 58 KB) [file 262_2025_4060_MOESM5_ESM.xlsx]

## Sheet: Sheet1
	bs: bimodality score (peak quantile density relative to 95th percentile of typical QD. >2 is strongly bimodal)
	pop_lo: cell population ratio of lower mode (location of peak quantile density. Meaningless with low bimodality scores)
		HUH7		HUH7		HUH7		HUH7			HepG2		HepG2		HepG2		HepG2
		Untreated		Alisertib		CX5461		Etoposide			Untreated		Alisertib		CX5461		Etoposide
marker_id	name	bs	pop_lo	bs	pop_lo	bs	pop_lo	bs	pop_lo		bs	pop_lo	bs	pop_lo	bs	pop_lo	bs	pop_lo
P1_A02	Armenian Hamster IgG	0.2	0.95	0.7	0.94	0.8	0.95	0.2	0.95		0.2	0.48	0.2	0.42	0.2	0.44	0.2	0.38
P1_A03	CCR10	0.9	0.92	1.6	0.56	1.4	0.66	1	0.86		0.6	0.82	0.8	0.48	0.7	0.9	0.7	0.6
P1_A04	CD278	0.1	0.36	0.2	0.94	0.4	0.95	0.2	0.95		0.2	0.3	0.2	0.37	0.2	0.34	0.2	0.38
P1_A05	IFN-γRβ chain	1	0.94	1.2	0.94	1.4	0.79	0.8	0.94		0.5	0.94	0.8	0.94	0.6	0.95	0.6	0.95
P1_A06	Mouse IgG1	0.8	0.95	1.3	0.93	1.3	0.92	0.6	0.95		0.5	0.94	0.8	0.95	0.8	0.94	2.5	0.77
P1_A07	CD46	0.6	0.76	0.6	0.31	0.9	0.31	1.1	0.38		1	0.42	0.9	0.34	0.9	0.39	0.9	0.33
P1_A08	CD70	0.4	0.95	1.1	0.94	1.1	0.9	0.4	0.95		0.3	0.95	0.5	0.94	0.3	0.95	0.4	0.95
P1_A09	CD1a	0.8	0.94	1.6	0.92	1.3	0.92	0.5	0.95		0.4	0.95	0.6	0.92	0.4	0.94	0.4	0.92
P1_A10	CD2	0.2	0.35	0.3	0.94	0.2	0.94	0.2	0.95		0.2	0.36	0.2	0.45	0.2	0.3	0.2	0.4
P1_A11	ß2-micro-globulin	1	0.38	0.9	0.34	1.2	0.31	1.2	0.4		1.1	0.37	1.3	0.34	0.9	0.3	1.1	0.31
P1_A12	B7-H4	0.4	0.95	0.9	0.95	0.8	0.72	0.3	0.95		0.5	0.93	0.6	0.64	0.5	0.84	0.5	0.74
P1_B01	Cadherin 11	0.8	0.95	1.4	0.93	1.4	0.93	0.5	0.95		0.3	0.94	0.6	0.94	0.2	0.9	0.3	0.95
P1_B02	CD10	0.4	0.95	0.9	0.94	1.1	0.94	0.4	0.95		0.2	0.94	0.3	0.95	0.2	0.94	0.2	0.88
P1_B03	CD100	1.4	0.95	1.5	0.92	1.8	0.92	0.9	0.95		0.4	0.95	0.6	0.93	0.4	0.94	0.5	0.94
P1_B04	CD103	0.1	0.34	0.1	0.4	0.2	0.31	0.2	0.95		0.2	0.34	0.2	0.35	0.2	0.39	0.2	0.35
P1_B05	CD105	0.1	0.95	0.6	0.95	0.7	0.94	0.3	0.92		0.2	0.92	0.3	0.95	0.2	0.3	0.2	0.91
P1_B06	CD106	0.1	0.32	0.4	0.94	0.7	0.95	0.3	0.95		0.2	0.4	0.2	0.54	0.2	0.41	0.2	0.34
P1_B07	CD107a (LAMP-1)	0.8	0.83	0.8	0.5	1	0.54	1.2	0.4		1.2	0.52	1.3	0.4	1.3	0.86	1.2	0.78
P1_B08	CD107b (LAMP-2)	0.7	0.9	0.8	0.52	0.8	0.37	1	0.45		0.9	0.86	1.3	0.72	1.3	0.84	1.2	0.91
P1_B09	CD109	0.5	0.95	0.8	0.95	0.8	0.94	0.6	0.93		1.4	0.94	1.3	0.88	2	0.78	1.7	0.56
P1_B10	CD111	0.5	0.95	0.7	0.95	0.8	0.94	0.7	0.79		0.4	0.92	0.5	0.95	0.6	0.94	0.7	0.95
P1_B11	CD112 (Nectin-2)	0.7	0.83	0.6	0.34	0.8	0.36	0.9	0.36		1	0.42	1	0.3	0.9	0.38	1	0.31
P1_B12	CD114	0.8	0.95	1.2	0.9	1.2	0.92	0.6	0.94		0.3	0.94	0.4	0.9	0.4	0.95	0.4	0.92
P1_C01	CD116	1.3	0.87	2.9	0.62	2.6	0.66	1.2	0.88		0.6	0.74	1	0.57	0.9	0.8	0.9	0.8
P1_C02	CD117 (c-kit)	0.6	0.95	1.3	0.92	1.3	0.89	0.4	0.94		0.2	0.92	0.5	0.9	0.3	0.95	0.3	0.94
P1_C03	CD119 (IFN-γ R α chain)	0.5	0.92	0.5	0.36	0.7	0.33	0.6	0.38		1	0.44	1	0.4	1	0.3	0.9	0.39
P1_C04	CD11a	0.2	0.94	0.7	0.94	0.7	0.93	0.3	0.94		0.2	0.46	0.2	0.94	0.2	0.34	0.2	0.33
P1_C05	CD11b	0.7	0.95	1.1	0.94	1.3	0.92	0.5	0.95		0.3	0.95	0.4	0.9	0.3	0.92	0.3	0.95
P1_C06	CD122	0.1	0.35	0.1	0.42	0.2	0.95	0.2	0.95		0.2	0.52	0.2	0.42	0.2	0.34	0.2	0.36
P1_C07	CD123	0.2	0.38	0.4	0.95	0.5	0.95	0.3	0.94		0.2	0.48	0.3	0.94	0.2	0.4	0.2	0.94
P1_C08	CD126 (IL-6Ra)	0.4	0.95	1	0.93	0.8	0.94	0.4	0.95		0.5	0.9	0.5	0.95	0.3	0.78	0.4	0.79
P1_C09	CD127 (IL-7Ra)	0.3	0.95	0.9	0.93	0.6	0.95	0.3	0.95		0.2	0.91	0.3	0.95	0.2	0.34	0.2	0.33
P1_C10	CD13	0.9	0.42	1	0.39	1	0.31	1.2	0.38		1.1	0.36	1.3	0.37	1.2	0.3	1.2	0.32
P1_C11	CD131	0.6	0.94	1.4	0.91	0.9	0.93	0.5	0.95		0.2	0.75	0.2	0.95	0.3	0.37	0.2	0.93
P1_C12	CD134	1.1	0.94	1.5	0.92	1.3	0.91	0.5	0.9		0.4	0.95	0.6	0.95	0.4	0.94	0.4	0.95
P1_D01	CD135	0.8	0.95	1.1	0.94	1.3	0.95	0.4	0.95		0.3	0.95	0.5	0.94	0.2	0.43	0.3	0.9
P1_D02	CD137 (4-1BB)	0.5	0.95	1.2	0.91	1	0.93	0.4	0.95		0.2	0.94	0.4	0.95	0.2	0.95	0.3	0.95
P1_D03	CD137L (4-1BB Ligand)	1.7	0.94	2.1	0.53	2	0.65	1.2	0.95		0.6	0.94	0.8	0.86	0.7	0.92	0.7	0.86
P1_D04	CD138	0.8	0.36	1.1	0.45	1.1	0.32	1.4	0.34		1.3	0.52	1.3	0.84	2.6	0.52	2	0.72
P1_D05	CD14	1.4	0.95	3.1	0.55	3.7	0.68	1.1	0.95		0.9	0.86	1.3	0.49	0.9	0.78	1	0.81
P1_D06	CD140a	0.7	0.95	1.4	0.87	1.2	0.9	0.5	0.93		0.2	0.94	0.5	0.91	0.2	0.95	0.3	0.94
P1_D07	CD140b	1.3	0.95	1.4	0.9	1.7	0.87	1.1	0.95		0.4	0.95	0.7	0.9	0.3	0.94	0.4	0.94
P1_D08	CD141	0.8	0.95	1.5	0.92	1.4	0.9	0.7	0.94		0.5	0.95	0.7	0.94	0.5	0.93	0.6	0.92
P1_D09	CD142	0.8	0.42	0.9	0.35	1.1	0.32	1.1	0.46		1	0.74	1.1	0.76	0.9	0.92	0.8	0.84
P1_D10	CD143	1	0.95	1.3	0.93	1.3	0.92	0.7	0.95		0.5	0.95	0.6	0.8	0.5	0.94	0.4	0.94
P1_D11	CD146	0.6	0.56	0.7	0.32	1	0.3	1.2	0.3		0.8	0.65	0.9	0.66	1	0.66	1.1	0.42
P1_D12	CD148	0.7	0.95	1.3	0.9	1	0.95	0.7	0.94		0.3	0.95	0.4	0.92	0.2	0.44	0.2	0.94
P1_E01	CD15	0.5	0.95	1.1	0.94	1	0.92	0.3	0.94		1.5	0.35	1.7	0.38	1.5	0.5	1.7	0.3
P1_E02	CD150 (SLAM)	0.2	0.94	0.4	0.68	0.4	0.94	0.3	0.92		0.2	0.94	0.3	0.92	0.2	0.44	0.2	0.37
P1_E03	CD151	0.8	0.36	0.8	0.34	1	0.31	1.1	0.36		1.3	0.45	1.6	0.3	1.4	0.3	1.6	0.3
P1_E04	CD154	0.3	0.95	1.1	0.92	0.9	0.93	0.3	0.94		0.2	0.95	0.4	0.95	0.2	0.66	0.2	0.45
P1_E05	CD156c (ADAM 10)	0.7	0.48	0.6	0.38	0.8	0.37	1.2	0.36		1	0.37	0.9	0.38	1	0.36	0.9	0.34
P1_E06	CD158e1 (KIR3DL1. NKB1)	0.1	0.34	0.4	0.95	0.3	0.95	0.2	0.95		0.2	0.33	0.2	0.94	0.2	0.4	0.2	0.55
P1_E07	CD16	0.2	0.95	0.5	0.95	0.4	0.94	0.3	0.95		0.2	0.34	0.2	0.91	0.2	0.32	0.2	0.52
P1_E08	CD161	0.4	0.95	1.1	0.94	1	0.95	0.3	0.95		0.2	0.94	0.3	0.94	0.2	0.94	0.2	0.87
P1_E09	CD162	0.4	0.95	0.9	0.9	0.9	0.95	0.5	0.95		0.3	0.95	0.3	0.92	0.2	0.34	0.3	0.89
P1_E10	CD163	0.7	0.95	1.1	0.95	1.1	0.92	0.5	0.95		0.4	0.95	0.5	0.95	0.3	0.94	0.3	0.94
P1_E11	CD164	1.1	0.33	1	0.39	1	0.34	1.3	0.34		1.1	0.31	1.2	0.32	1	0.45	1.1	0.3
P1_E12	CD165	0.3	0.95	1	0.93	0.9	0.95	0.3	0.95		0.3	0.94	0.4	0.86	0.3	0.4	0.2	0.92
P1_F01	CD166	1	0.36	1.2	0.3	1.2	0.34	1.2	0.3		0.3	0.94	0.6	0.94	0.4	0.95	0.4	0.94
P1_F02	CD169	0.1	0.37	0.4	0.95	0.4	0.95	0.2	0.95		0.2	0.3	0.2	0.36	0.2	0.74	0.2	0.94
P1_F03	CD170 (Siglec-5)	0.6	0.74	0.9	0.38	1	0.34	0.9	0.71		0.2	0.91	0.5	0.94	0.3	0.91	0.3	0.82
P1_F04	CD172a/b (SIRP a/b)	0.7	0.79	0.7	0.38	0.9	0.3	1	0.38		0.2	0.67	0.2	0.94	0.2	0.36	0.2	0.33
P1_F05	CD172g (SIRPg)	0.5	0.95	1	0.94	1.1	0.94	0.5	0.95		0.2	0.94	0.4	0.94	0.2	0.56	0.2	0.95
P1_F06	CD178 (Fas-L)	0.7	0.95	1.5	0.91	1.3	0.94	0.6	0.95		0.2	0.94	0.5	0.91	0.3	0.94	0.3	0.92
P1_F07	CD179a	1.6	0.95	2	0.82	2.3	0.83	1.4	0.92		0.6	0.94	0.9	0.9	1.1	0.93	1	0.94
P1_F08	CD179b	0.4	0.95	1.1	0.92	0.9	0.93	0.3	0.95		0.2	0.95	0.5	0.94	0.2	0.42	0.2	0.95
P1_F09	CD18	0.6	0.95	1.3	0.93	1.1	0.95	0.5	0.94		0.3	0.95	0.5	0.76	0.4	0.92	0.3	0.86
P1_F10	CD180 (RP105)	0.2	0.95	0.8	0.95	0.7	0.95	0.3	0.95		0.2	0.31	0.2	0.35	0.3	0.38	0.2	0.42
P1_F11	CD182 (CXCR2)	0.4	0.94	1.2	0.66	1	0.76	0.5	0.95		0.4	0.92	0.5	0.92	0.3	0.88	0.5	0.94
P1_F12	CD183	2.7	0.84	5.1	0.57	4	0.72	3.9	0.82		2.3	0.51	2.8	0.44	3.1	0.62	2.4	0.42
P1_G01	CD185	0.7	0.95	1.3	0.89	1.4	0.88	0.7	0.95		0.3	0.95	0.6	0.95	0.3	0.95	0.3	0.94
P1_G02	CD19	0.2	0.95	0.8	0.95	0.8	0.94	0.2	0.95		0.2	0.4	0.2	0.95	0.2	0.38	0.2	0.3
P1_G03	CD191	0.7	0.95	1	0.86	1.2	0.88	1	0.92		0.3	0.94	0.5	0.94	0.3	0.94	0.3	0.94
P1_G04	CD194	6.5	0.88	6.9	0.68	5.9	0.78	6.1	0.87		2	0.56	1.8	0.68	4	0.72	1.7	0.72
P1_G05	CD1b	1.2	0.87	3.4	0.64	2.8	0.71	1.5	0.88		0.6	0.87	0.9	0.79	0.9	0.8	0.7	0.86
P1_G06	CD1c	0.1	0.41	0.8	0.92	0.9	0.94	0.3	0.95		0.2	0.5	0.3	0.95	0.2	0.45	0.2	0.37
P1_G07	CD200	0.7	0.95	1.4	0.9	1.6	0.92	0.5	0.95		0.3	0.95	0.5	0.93	0.3	0.94	0.3	0.94
P1_G08	CD200R	0.7	0.95	1.4	0.95	1.4	0.9	0.5	0.94		0.3	0.94	0.6	0.95	0.3	0.9	0.3	0.93
P1_G09	CD202b (Tie2/Tek)	0.5	0.95	1.3	0.93	1.2	0.92	0.4	0.95		0.2	0.91	0.5	0.95	0.3	0.92	0.3	0.82
P1_G10	CD203c (E-NPP3)	0.7	0.52	0.9	0.36	1.1	0.3	1.2	0.48		0.8	0.76	0.9	0.36	0.8	0.84	0.8	0.5
P1_G11	CD205	0.6	0.95	1.2	0.93	1.3	0.9	0.4	0.95		0.2	0.95	0.4	0.94	0.3	0.95	0.2	0.94
P1_G12	CD206 (MMR)	0.4	0.95	0.8	0.95	1	0.94	0.4	0.95		0.2	0.38	0.4	0.95	0.2	0.92	0.2	0.93
P1_H01	CD207 (Langerin)	0.3	0.95	0.9	0.94	0.8	0.95	0.3	0.92		0.2	0.36	0.3	0.87	0.2	0.42	0.2	0.44
P1_H02	CD21	0.1	0.48	0.4	0.94	0.4	0.95	0.2	0.95		0.2	0.88	0.2	0.93	0.2	0.34	0.2	0.4
P1_H03	CD213a1	0.7	0.95	1	0.9	1.1	0.72	1	0.95		0.7	0.78	0.9	0.74	0.6	0.88	0.7	0.81
P1_H04	CD213a2	0.9	0.95	1.4	0.9	1.4	0.85	1	0.95		0.3	0.94	0.6	0.92	0.3	0.92	0.4	0.94
P1_H05	CD218a (IL-18Ra)	0.8	0.95	1.1	0.94	1.2	0.86	0.8	0.95		0.5	0.94	0.6	0.95	0.4	0.95	0.4	0.95
P1_H06	CD221 (IGF-1R)	0.4	0.95	0.8	0.92	0.8	0.93	0.5	0.94		0.6	0.43	0.6	0.34	0.7	0.34	0.6	0.3
P1_H07	CD223	0.3	0.95	0.8	0.94	0.8	0.94	0.3	0.95		0.2	0.49	0.4	0.94	0.2	0.38	0.2	0.34
P1_H08	CD226 (DNAM-1)	0.4	0.95	1.1	0.95	1.3	0.88	0.6	0.95		0.2	0.44	0.4	0.94	0.2	0.4	0.2	0.84
P1_H09	CD227	0.7	0.94	1.2	0.92	0.8	0.78	0.7	0.94		0.5	0.78	0.7	0.78	0.6	0.86	0.5	0.76
P1_H10	CD229 (Ly-9)	0.1	0.32	0.3	0.95	0.4	0.95	0.2	0.94		0.2	0.32	0.4	0.93	0.2	0.46	0.3	0.9
P1_H11	CD23	0.2	0.95	0.5	0.95	0.6	0.95	0.2	0.95		0.2	0.4	0.3	0.95	0.2	0.37	0.2	0.33
P1_H12	CD231 (TALLA)	0.9	0.94	0.8	0.95	1.3	0.78	0.7	0.92		0.4	0.95	0.6	0.94	0.4	0.94	0.4	0.86
P2_A01	Mouse IgG	0.5	0.95	1.2	0.91	1	0.95	0.8	0.95		1.6	0.95	0.2	0.3	0.2	0.36	0.2	0.46
P2_A02	CD244 (2B4)	0.3	0.95	0.4	0.66	0.5	0.84	0.5	0.9		1.1	0.67	0.5	0.74	0.4	0.95	0.4	0.84
P2_A03	CD245 (p220/240)	0.5	0.92	0.6	0.93	0.7	0.44	0.6	0.45		0.5	0.95	0.5	0.94	0.7	0.94	0.4	0.94
P2_A04	CD25	0.2	0.95	0.8	0.94	0.4	0.95	0.3	0.95		0.2	0.41	0.2	0.95	0.2	0.37	0.2	0.36
P2_A05	CD252 (OX40L)	1.1	0.95	1.6	0.86	1.1	0.92	1.2	0.95		0.8	0.75	0.9	0.88	0.8	0.94	0.7	0.94
P2_A06	CD261 (DR4. TRAIL-R1)	1.3	0.82	1.8	0.6	1.4	0.78	1.1	0.84		0.9	0.56	0.9	0.56	0.8	0.76	0.9	0.78
P2_A07	CD262 (DR5. TRAIL-R2	0.5	0.82	0.6	0.3	0.9	0.3	0.9	0.35		0.7	0.48	0.7	0.35	0.8	0.52	0.7	0.38
P2_A08	CD263 (DcR1. TRAIL-R3)	2.4	0.8	4.3	0.52	3.4	0.74	2	0.85		1.1	0.62	1.7	0.62	2.3	0.72	1.2	0.78
P2_A09	CD266 (Fn14. TWEAK Receptor)	0.7	0.88	0.8	0.6	1.2	0.36	1	0.84		0.6	0.91	0.7	0.52	0.9	0.81	0.7	0.34
P2_A10	CD268 (BAFF-R. BAFFR)	0.2	0.95	0.7	0.92	0.5	0.94	0.3	0.94		0.2	0.44	0.2	0.95	0.2	0.81	0.2	0.32
P2_A11	CD27	0.4	0.94	0.9	0.94	0.6	0.92	0.6	0.95		0.4	0.95	0.5	0.8	0.7	0.83	0.4	0.87
P2_A12	CD271	0.2	0.92	0.6	0.94	0.7	0.93	1	0.94		0.2	0.34	0.2	0.9	0.2	0.36	0.4	0.94
P2_B01	CD275 (B7-H2. B7-RP1. ICOSL)	0.4	0.94	0.6	0.72	0.5	0.94	0.5	0.8		0.4	0.92	0.6	0.85	0.7	0.94	0.9	0.6
P2_B02	CD276	0.6	0.34	0.7	0.31	1.1	0.34	0.9	0.36		0.8	0.48	0.8	0.44	0.9	0.38	1	0.42
P2_B03	CD147	0.6	0.78	0.6	0.33	0.9	0.36	0.9	0.3		0.8	0.48	0.6	0.36	0.7	0.34	0.7	0.34
P2_B04	CD279 (PD-1)	0.3	0.95	0.6	0.64	0.6	0.94	0.6	0.95		0.5	0.78	0.7	0.69	0.4	0.92	0.6	0.81
P2_B05	CD28	0.8	0.91	0.7	0.95	0.5	0.89	0.4	0.92		1.4	0.86	0.9	0.84	1.2	0.86	1.2	0.92
P2_B06	CD29	0.7	0.36	0.8	0.32	1.2	0.31	1	0.38		1	0.34	1	0.44	0.8	0.42	0.9	0.34
P2_B07	CD290	0.4	0.95	1.1	0.95	0.5	0.95	0.4	0.95		0.2	0.94	0.3	0.95	0.2	0.94	0.2	0.32
P2_B08	CD298	0.6	0.5	0.7	0.36	1.2	0.31	1	0.32		0.9	0.5	0.8	0.36	0.7	0.5	0.8	0.36
P2_B09	CD3	0.3	0.95	1.1	0.92	0.7	0.95	0.6	0.95		0.2	0.95	0.3	0.95	0.2	0.95	0.2	0.94
P2_B10	CD30	0.3	0.95	0.9	0.95	0.4	0.95	0.3	0.95		0.2	0.92	0.3	0.94	0.2	0.94	0.2	0.95
P2_B11	CD300c	1.1	0.83	3.4	0.56	2.1	0.77	1.4	0.88		0.8	0.74	1.5	0.65	1.3	0.74	1.4	0.77
P2_B12	CD309/ VEGFR2	0.2	0.95	1.4	0.93	0.7	0.95	0.5	0.95		0.2	0.94	0.3	0.95	0.4	0.95	0.2	0.94
P2_C01	CD31	0.8	0.76	1	0.5	1.1	0.81	1.1	0.7		0.2	0.92	0.2	0.94	0.2	0.42	0.2	0.38
P2_C02	CD314 (NKG2D)	0.2	0.95	0.9	0.94	0.3	0.92	0.3	0.95		0.2	0.94	0.3	0.95	0.3	0.95	0.2	0.95
P2_C03	CD317	0.5	0.95	1.2	0.94	0.8	0.83	0.8	0.95		0.9	0.52	0.8	0.32	0.9	0.3	0.9	0.34
P2_C04	CD324 (E-Cadherin)	0.9	0.36	0.7	0.37	1.2	0.32	1	0.42		1	0.34	1	0.32	1.1	0.3	0.9	0.38
P2_C05	CD325	0.7	0.37	0.9	0.34	1.4	0.32	1.1	0.32		1.2	0.34	1.5	0.32	1.9	0.38	1.4	0.32
P2_C06	CD328 (Siglec-7)	0.2	0.95	0.8	0.92	0.4	0.95	0.2	0.95		0.2	0.44	0.2	0.95	0.2	0.34	0.2	0.38
P2_C07	CD33	0.3	0.94	1.2	0.92	0.7	0.95	0.5	0.95		0.2	0.95	0.3	0.95	0.3	0.95	0.3	0.94
P2_C08	CD334 (FGFR4)	0.4	0.82	0.5	0.34	0.5	0.91	0.4	0.91		0.8	0.48	0.8	0.64	0.8	0.36	0.7	0.56
P2_C09	CD335 (NKp46)	0.1	0.36	0.7	0.92	0.3	0.95	0.2	0.95		0.2	0.34	0.2	0.43	0.2	0.36	0.2	0.34
P2_C10	CD336 (NKp44)	0.1	0.34	0.7	0.95	0.2	0.94	0.2	0.95		0.2	0.34	0.2	0.3	0.2	0.4	0.2	0.34
P2_C11	CD337 (NKp30)	0.4	0.88	0.6	0.68	0.9	0.82	1.2	0.9		0.3	0.87	0.5	0.72	0.4	0.94	0.4	0.81
P2_C12	CD34	0.2	0.95	0.4	0.93	0.4	0.88	0.3	0.95		0.1	0.33	0.2	0.55	0.2	0.33	0.2	0.44
P2_D01	CD340 (erbB2/ HER-2)	0.6	0.55	0.6	0.3	1	0.32	1	0.32		0.9	0.5	0.8	0.32	0.8	0.32	0.7	0.33
P2_D02	CD344 (Frizzled-4)	1	0.95	1.6	0.91	1	0.92	1.5	0.94		0.8	0.95	1.3	0.9	1.2	0.9	1.4	0.84
P2_D03	CD35	0.1	0.4	0.2	0.42	0.2	0.48	0.1	0.44		0.2	0.37	0.2	0.35	0.2	0.5	0.2	0.36
P2_D04	CD354 (TREM-1)	0.3	0.95	1.1	0.91	0.6	0.95	0.6	0.95		0.3	0.92	0.3	0.95	0.2	0.95	0.2	0.95
P2_D05	CD360	0.7	0.95	1.7	0.88	1	0.95	1.1	0.95		0.6	0.95	0.7	0.95	0.4	0.95	0.5	0.95
P2_D06	CD365 (Tim-1)	0.7	0.73	1	0.42	0.9	0.5	0.9	0.94		0.4	0.95	0.4	0.95	0.4	0.94	0.3	0.95
P2_D07	CD366 (Tim-3)	0.2	0.93	0.8	0.94	0.3	0.95	0.3	0.95		0.2	0.95	0.2	0.95	0.2	0.3	0.2	0.34
P2_D08	CD367 (CLEC4A)	0.4	0.83	1	0.95	0.7	0.87	0.5	0.95		0.3	0.95	0.4	0.95	0.5	0.94	0.4	0.95
P2_D09	CD36L1	0.7	0.5	0.7	0.3	1.6	0.34	1.8	0.36		1	0.42	1.4	0.34	0.9	0.3	1.2	0.38
P2_D10	CD38	1.2	0.78	1.4	0.72	1.5	0.78	1.5	0.76		0.2	0.95	0.2	0.94	0.2	0.94	0.2	0.36
P2_D11	CD39	0.2	0.95	0.6	0.89	0.5	0.92	0.6	0.92		0.2	0.95	0.2	0.93	0.2	0.42	0.2	0.39
P2_D12	CD4	0.1	0.32	0.7	0.95	0.3	0.95	0.2	0.95		0.2	0.43	0.2	0.95	0.2	0.4	0.2	0.38
P2_E01	CD40	0.1	0.36	0.2	0.93	0.2	0.38	0.2	0.35		0.3	0.84	0.3	0.91	0.4	0.38	0.3	0.92
P2_E02	CD41	0.1	0.34	0.2	0.55	0.2	0.42	0.2	0.42		0.2	0.38	0.2	0.42	0.2	0.32	0.2	0.38
P2_E03	CD42b	0.1	0.95	0.4	0.94	0.3	0.95	0.2	0.95		0.2	0.34	0.2	0.37	0.2	0.38	0.2	0.38
P2_E04	CD43	1.1	0.82	4.7	0.53	2.4	0.78	2	0.84		0.7	0.95	0.8	0.56	0.9	0.95	0.7	0.75
P2_E05	CD44	0.3	0.95	0.5	0.95	1	0.95	0.7	0.95		0.4	0.95	0.2	0.41	0.2	0.32	0.2	0.42
P2_E06	CD45	0.1	0.43	0.2	0.34	0.2	0.34	0.2	0.32		0.2	0.32	0.2	0.44	0.2	0.4	0.2	0.38
P2_E07	CD47	0.7	0.55	1.1	0.38	1.4	0.41	1.3	0.33		0.2	0.5	0.2	0.3	0.2	0.46	0.2	0.38
P2_E08	CD48	0.2	0.94	1	0.94	0.5	0.95	0.5	0.94		0.2	0.95	0.3	0.94	0.2	0.5	0.2	0.94
P2_E09	CD49a	0.8	0.44	0.7	0.3	1.3	0.32	1	0.3		0.9	0.42	1	0.4	0.9	0.36	1	0.44
P2_E10	CD49b	1	0.36	0.9	0.32	1.1	0.3	1.2	0.34		1.1	0.34	1.1	0.32	1	0.3	1.1	0.43
P2_E11	CD49c	0.6	0.78	0.8	0.38	0.9	0.41	0.6	0.88		0.3	0.95	0.5	0.95	0.6	0.95	0.6	0.95
P2_E12	CD49d	0.2	0.95	0.6	0.94	0.3	0.95	0.3	0.95		0.2	0.33	0.2	0.38	0.2	0.47	0.2	0.44
P2_F01	CD5	0.3	0.95	1.1	0.91	0.8	0.95	0.4	0.94		0.2	0.95	0.3	0.95	0.2	0.37	0.2	0.88
P2_F02	CD50 (ICAM-3)	0.1	0.38	0.3	0.95	0.2	0.32	0.1	0.34		0.5	0.95	0.9	0.95	1.1	0.95	0.9	0.91
P2_F03	CD54	1	0.36	1	0.3	1.2	0.3	1.3	0.34		1.1	0.34	1	0.35	1.1	0.43	1.1	0.33
P2_F04	CD55	0.8	0.44	1	0.39	1	0.36	1.1	0.48		1.1	0.4	1.1	0.31	1	0.32	1.1	0.38
P2_F05	CD56	0.2	0.94	1	0.91	0.6	0.95	0.4	0.95		0.2	0.95	0.2	0.95	0.2	0.36	0.2	0.95
P2_F06	CD58	0.7	0.65	0.7	0.31	1	0.3	0.9	0.33		0.9	0.34	0.7	0.34	0.8	0.36	0.8	0.33
P2_F07	CD6	0.2	0.33	0.5	0.94	0.3	0.95	0.2	0.92		0.2	0.35	0.2	0.44	0.2	0.4	0.2	0.42
P2_F08	CD61	0.1	0.48	0.2	0.43	0.2	0.95	0.2	0.3		0.2	0.3	0.2	0.3	0.2	0.3	0.2	0.31
P2_F09	CD62E	0.2	0.95	0.8	0.93	0.4	0.94	0.3	0.95		0.2	0.95	0.2	0.95	0.2	0.4	0.2	0.32
P2_F10	CD62L	0.1	0.41	0.2	0.95	0.2	0.47	0.2	0.43		0.2	0.94	0.2	0.42	0.2	0.44	0.2	0.37
P2_F11	CD62P (P-Selectin	0.2	0.44	0.3	0.94	0.2	0.95	0.2	0.94		0.4	0.95	0.2	0.95	0.2	0.32	0.2	0.36
P2_F12	CD63	0.7	0.4	0.7	0.32	1.2	0.38	1.1	0.34		0.9	0.42	0.8	0.36	0.7	0.74	0.8	0.3
P2_G01	CD64	0.4	0.95	1.6	0.88	1.1	0.95	0.5	0.95		0.3	0.95	0.6	0.95	0.2	0.95	0.3	0.95
P2_G02	CD69	0.1	0.37	0.3	0.95	0.2	0.35	0.2	0.33		0.2	0.3	0.2	0.34	0.2	0.34	0.2	0.4
P2_G03	CD73	0.8	0.49	0.9	0.3	1.1	0.34	1.1	0.32		0.9	0.42	1.1	0.33	1.3	0.37	1.1	0.41
P2_G04	CD74	0.6	0.95	1.3	0.57	1	0.8	0.7	0.94		1.2	0.86	1.3	0.9	1.2	0.9	1.3	0.94
P2_G05	CD79b	1.9	0.83	5.2	0.54	3.5	0.78	2.4	0.79		1.8	0.62	2.6	0.63	3.1	0.75	2.1	0.74
P2_G06	CD8	0.2	0.3	0.2	0.34	0.2	0.5	0.2	0.3		0.2	0.3	0.2	0.34	0.2	0.44	0.2	0.34
P2_G07	CD80	0.4	0.95	1.3	0.92	1	0.95	0.6	0.95		0.3	0.95	0.3	0.94	0.2	0.95	0.2	0.95
P2_G08	CD81	0.7	0.38	0.9	0.31	1.2	0.38	1.2	0.38		0.2	0.95	0.2	0.91	0.2	0.3	0.2	0.95
P2_G09	CD82	4.7	0.82	6	0.54	6.2	0.72	3.9	0.84		2.7	0.59	3.4	0.47	4.3	0.66	2.2	0.56
P2_G10	CD83	1.4	0.82	5.4	0.52	2.8	0.74	2	0.86		1.4	0.72	2.8	0.57	2.5	0.72	2.5	0.74
P2_G11	CD85g (ILT7)	0.2	0.95	0.8	0.95	0.3	0.95	0.2	0.95		0.2	0.35	0.2	0.95	0.2	0.45	0.2	0.42
P2_G12	CD85k (ILT3)	0.2	0.95	0.8	0.94	0.4	0.94	0.3	0.95		0.3	0.95	0.3	0.95	0.2	0.37	0.2	0.95
P2_H01	CD87	0.6	0.95	1.3	0.92	1	0.95	1	0.95		0.4	0.95	0.5	0.94	0.3	0.95	0.3	0.95
P2_H02	CD89	0.2	0.95	1.2	0.9	0.7	0.95	0.6	0.95		0.5	0.95	0.3	0.94	0.2	0.35	0.2	0.95
P2_H03	CD8a	0.1	0.36	0.6	0.92	0.3	0.95	0.2	0.95		0.2	0.36	0.2	0.34	0.2	0.35	0.2	0.45
P2_H04	CD9	0.9	0.95	1.3	0.72	1	0.84	1.3	0.82		0.2	0.36	0.2	0.44	0.2	0.32	0.2	0.35
P2_H05	CD90 (Thy1)	0.2	0.38	0.4	0.95	0.2	0.94	0.2	0.95		0.2	0.38	0.2	0.42	0.2	0.33	0.2	0.42
P2_H06	CD93	0.3	0.94	1	0.9	0.6	0.82	0.7	0.95		0.2	0.94	0.3	0.95	0.2	0.94	0.2	0.9
P2_H07	CD94	0.2	0.95	0.8	0.92	0.4	0.94	0.2	0.94		0.2	0.34	0.3	0.95	0.2	0.34	0.2	0.93
P2_H08	CD95	0.4	0.95	1	0.5	0.7	0.9	0.8	0.95		1.1	0.95	1.4	0.31	0.9	0.34	1.1	0.3
P2_H09	CD96	0.3	0.95	1	0.91	0.7	0.95	0.4	0.95		0.2	0.95	0.3	0.95	0.2	0.84	0.2	0.95
P2_H10	CD97	0.6	0.58	0.7	0.36	1	0.3	1	0.31		0.5	0.78	0.6	0.94	0.3	0.95	0.4	0.84
P2_H11	CD99	0.9	0.78	0.8	0.32	1.3	0.32	1.2	0.34		1.1	0.38	1.1	0.33	1.4	0.3	1.2	0.36
P2_H12	CXCL16	5	0.86	2.9	0.63	3.1	0.82	4.8	0.9		0.7	0.84	0.7	0.58	1.1	0.4	1	0.49
P3_A01	mouse IgG1	0.6	0.95	1	0.95	0.6	0.95	0.5	0.95		0.3	0.95	0.5	0.95	0.3	0.95	0.3	0.82
P3_A02	DLL1	0.2	0.37	0.2	0.92	0.2	0.34	0.1	0.36		0.2	0.31	0.2	0.36	0.8	0.92	0.2	0.36
P3_A03	DLL4	0.2	0.92	0.5	0.95	0.3	0.95	0.6	0.84		0.2	0.38	0.3	0.95	1.2	0.86	0.3	0.95
P3_A04	DR3 (TRAMP)	0.2	0.95	1.4	0.95	0.4	0.95	0.4	0.95		0.2	0.94	0.4	0.87	0.4	0.94	0.3	0.95
P3_A05	EGFR	0.8	0.37	0.8	0.33	1.1	0.34	1.3	0.36		1	0.92	1.2	0.89	1.5	0.75	1.3	0.5
P3_A06	GPR19	0.7	0.82	1.1	0.6	1	0.75	1	0.84		0.6	0.9	1.3	0.57	0.5	0.55	1.3	0.68
P3_A07	GPR56	0.2	0.34	0.7	0.94	0.4	0.94	0.3	0.95		0.5	0.95	0.6	0.92	0.8	0.34	0.6	0.5
P3_A08	HLA-E	0.4	0.95	1.3	0.95	0.7	0.95	0.7	0.95		0.3	0.94	0.5	0.74	0.7	0.81	0.3	0.81
P3_A09	HVEM (TR2)	1.9	0.82	4.2	0.55	2.3	0.68	2.6	0.79		0.7	0.58	1.2	0.54	0.9	0.34	0.9	0.44
P3_A10	Ig light chain k	0.1	0.37	0.2	0.5	0.2	0.34	0.2	0.37		0.2	0.33	0.2	0.52	0.2	0.83	0.2	0.59
P3_A11	IgM	0.2	0.33	0.2	0.3	0.1	0.38	0.2	0.42		0.2	0.34	0.2	0.44	0.2	0.37	0.2	0.33
P3_A12	IL-21R	0.2	0.46	0.7	0.95	0.2	0.92	0.3	0.95		0.3	0.95	0.4	0.94	0.4	0.94	0.3	0.87
P3_B01	Integrin α9β1	0.3	0.95	0.8	0.94	0.4	0.95	0.5	0.94		0.3	0.95	0.4	0.92	0.4	0.76	0.3	0.95
P3_B02	Jagged 2	0.5	0.95	1.4	0.94	0.5	0.93	0.5	0.95		0.2	0.94	0.3	0.95	0.7	0.83	0.2	0.94
P3_B03	Ksp37	0.2	0.92	0.3	0.94	0.2	0.34	0.2	0.92		0.2	0.32	0.2	0.34	1.3	0.9	0.2	0.45
P3_B04	LAP	0.3	0.41	0.4	0.95	0.2	0.95	0.2	0.95		0.2	0.38	0.3	0.94	0.2	0.94	0.2	0.95
P3_B05	LY6G6D	1	0.83	3.9	0.56	2	0.66	2.1	0.79		0.4	0.88	0.9	0.55	0.5	0.94	0.8	0.66
P3_B06	MERTK	0.6	0.82	0.6	0.34	0.8	0.3	0.6	0.4		0.8	0.4	0.9	0.51	0.9	0.36	0.9	0.38
P3_B07	MSC (W7C6)	0.8	0.7	1	0.34	1.1	0.44	1.2	0.3		1.3	0.72	1.2	0.52	1.7	0.4	2.2	0.49
P3_B08	MSC and NPC (W4A5)	5	0.84	2.5	0.62	2.2	0.72	3.8	0.82		4.4	0.58	4.4	0.58	5.7	0.66	3.6	0.67
P3_B09	MSCA-1 (MSC. W8B2)	0.2	0.95	0.3	0.94	0.2	0.95	0.2	0.87		0.2	0.9	0.3	0.95	0.3	0.85	0.3	0.72
P3_B10	MUC-13	0.9	0.91	1.2	0.74	1.2	0.76	1.5	0.5		0.4	0.91	0.6	0.84	0.8	0.8	0.8	0.82
P3_B11	NKp80	0.2	0.95	0.5	0.95	0.3	0.95	0.2	0.95		0.2	0.32	0.2	0.86	0.2	0.3	0.2	0.48
P3_B12	Notch 1	0.3	0.95	0.4	0.94	0.4	0.95	0.4	0.95		0.2	0.36	0.3	0.92	0.3	0.51	0.3	0.94
P3_C01	Notch 3	0.2	0.95	0.6	0.95	0.3	0.95	0.3	0.95		0.2	0.46	0.2	0.92	0.2	0.42	0.2	0.91
P3_C02	Notch 4	0.6	0.94	1	0.95	0.7	0.95	0.7	0.95		0.9	0.95	0.8	0.94	0.8	0.95	0.6	0.94
P3_C03	NPC (57D2)	3.6	0.84	5.5	0.62	2.9	0.76	4.2	0.82		2.1	0.64	2.2	0.76	2.2	0.78	1.7	0.66
P3_C04	NTB-A (NTBA)	0.7	0.86	0.8	0.8	1	0.82	1.1	0.83		1.1	0.66	1.6	0.64	1.5	0.76	1.9	0.72
P3_C05	PSMA	0.8	0.95	1.1	0.92	0.9	0.94	1	0.95		0.2	0.49	0.2	0.94	0.2	0.37	0.2	0.94
P3_C06	ROR1	0.6	0.81	0.7	0.48	0.7	0.48	0.5	0.95		0.2	0.43	0.2	0.48	0.3	0.92	0.2	0.81
P3_C07	Siglec-10	0.3	0.95	1.4	0.95	0.4	0.95	0.3	0.95		0.2	0.41	0.3	0.94	0.3	0.94	0.3	0.94
P3_C08	Siglec-7	0.2	0.94	1.1	0.95	0.5	0.95	0.4	0.95		0.2	0.3	0.3	0.95	0.3	0.95	0.2	0.95
P3_C09	Siglec-8	0.2	0.94	1.2	0.94	0.7	0.95	0.4	0.94		0.2	0.95	0.3	0.94	0.2	0.86	0.3	0.95
P3_C10	Siglec-9	0.2	0.94	0.7	0.95	0.3	0.95	0.3	0.94		0.2	0.3	0.3	0.93	0.2	0.94	0.2	0.36
P3_C11	SSEA-5	0.3	0.95	1.5	0.95	0.9	0.95	0.9	0.95		0.2	0.91	0.4	0.84	0.4	0.95	0.3	0.94
P3_C12	SUSD2	1.1	0.41	1.1	0.41	1.1	0.46	1.2	0.31		0.4	0.94	0.6	0.94	1.1	0.9	0.9	0.95
P3_D01	TCR a/β	0.4	0.95	1.5	0.95	0.8	0.95	0.7	0.95		0.3	0.95	0.4	0.9	0.4	0.87	0.3	0.81
P3_D02	TCR γ/δ	0.8	0.95	1.9	0.94	1.4	0.95	1.3	0.95		0.4	0.92	0.7	0.64	0.6	0.74	0.7	0.72
P3_D03	Tim-4	0.4	0.95	1.1	0.95	0.6	0.94	0.4	0.93		0.3	0.95	0.4	0.95	0.3	0.91	0.3	0.84
P3_D04	TLT-2	0.3	0.94	0.9	0.95	0.6	0.95	0.5	0.95		0.3	0.94	0.4	0.94	0.4	0.8	0.4	0.76
P3_D05	TM4SF20	1.1	0.87	1.5	0.71	1.4	0.78	1.6	0.85		0.5	0.81	2	0.64	1	0.74	1.7	0.74
P3_D06	TRA-2-49	0.7	0.92	0.8	0.94	0.7	0.9	0.7	0.88		0.3	0.95	0.5	0.74	0.4	0.85	0.4	0.75
P3_D07	TRA-2-54	0.4	0.94	0.6	0.95	0.4	0.95	0.5	0.95		0.2	0.48	0.2	0.93	0.2	0.42	0.2	0.83
P3_D08	TSLPR (TSLP-R)	0.2	0.95	1	0.95	0.3	0.95	0.3	0.94		0.2	0.94	0.3	0.92	0.2	0.91	0.3	0.95
P3_D09	VEGFR3	0.2	0.95	1	0.95	0.6	0.95	0.4	0.95		0.2	0.9	0.4	0.87	0.3	0.94	0.3	0.86
P3_D10	Mouse IgG2a. k isotype control	0.2	0.95	1.4	0.95	0.7	0.95	0.5	0.95		0.2	0.46	0.2	0.9	0.2	0.84	0.2	0.37
P3_D11	CD133	1.3	0.37	1.4	0.34	1.5	0.38	1.8	0.35		0.2	0.44	0.2	0.84	0.5	0.92	0.2	0.44
P3_D12	APCDD1	0.2	0.94	1.3	0.95	0.4	0.94	0.4	0.95		0.2	0.95	0.3	0.92	0.3	0.91	0.3	0.9
P3_E01	BTLA	0.5	0.87	1.3	0.95	0.8	0.77	0.9	0.95		0.3	0.94	0.3	0.79	0.3	0.88	0.3	0.94
P3_E02	CCR8	1.3	0.8	2.6	0.55	1.9	0.68	1.8	0.82		0.7	0.86	1.3	0.42	1.2	0.67	1.5	0.57
P3_E03	CCRL2	0.4	0.94	1	0.94	0.8	0.95	0.7	0.94		0.2	0.94	0.3	0.75	0.2	0.86	0.3	0.8
P3_E04	CD102	0.9	0.42	1	0.3	1.1	0.42	1.2	0.3		0.6	0.94	0.8	0.86	1	0.92	1	0.74
P3_E05	CD104	0.3	0.95	1.5	0.95	0.7	0.95	0.4	0.95		0.9	0.78	1.1	0.72	1.1	0.76	1	0.8
P3_E06	CD124	0.4	0.95	1.3	0.95	0.6	0.95	0.4	0.94		0.2	0.95	0.4	0.9	0.3	0.85	0.3	0.8
P3_E07	CD130	0.6	0.92	0.8	0.34	1	0.4	1.2	0.46		0.5	0.82	0.7	0.42	0.5	0.48	0.5	0.74
P3_E08	CD144	0.2	0.95	1.5	0.95	0.7	0.95	0.6	0.95		0.3	0.95	0.5	0.78	0.4	0.89	0.4	0.82
P3_E09	CD152 (CTLA-4)	0.2	0.94	0.7	0.95	0.3	0.95	0.2	0.94		0.2	0.45	0.3	0.78	0.4	0.95	0.2	0.95
P3_E10	CD155 (PVR)	0.8	0.53	0.7	0.34	1.1	0.36	0.9	0.38		0.9	0.34	0.9	0.4	0.9	0.34	0.9	0.34
P3_E11	CD158b (KIR2DL2/L3. NKAT2)	0.2	0.93	1.3	0.95	0.7	0.95	0.5	0.95		0.2	0.88	0.4	0.67	0.4	0.94	0.3	0.94
P3_E12	CD184 (CXCR4)	0.5	0.95	1.3	0.48	1	0.95	1.2	0.95		0.5	0.82	1	0.41	0.6	0.63	0.9	0.5
P3_F01	CD186	0.2	0.95	0.6	0.95	0.3	0.94	0.3	0.95		0.2	0.79	0.2	0.9	0.2	0.94	0.2	0.36
P3_F02	CD192	1	0.84	1.2	0.6	1.2	0.8	1.4	0.86		0.4	0.92	0.8	0.55	0.6	0.81	0.8	0.74
P3_F03	CD197 (CCR7)	0.4	0.95	1	0.95	0.7	0.93	0.7	0.94		0.5	0.78	0.9	0.55	0.8	0.78	0.9	0.65
P3_F04	CD199	3.3	0.82	5.8	0.6	5	0.69	5.1	0.82		1.5	0.5	3.6	0.47	3.3	0.66	3.1	0.64
P3_F05	CD209 (DC-SIGN)	0.2	0.94	1.2	0.95	0.5	0.95	0.4	0.94		0.2	0.93	0.3	0.86	0.3	0.84	0.3	0.95
P3_F06	CD217	0.2	0.91	0.5	0.94	0.3	0.95	0.4	0.92		0.2	0.36	0.2	0.82	0.3	0.5	0.3	0.95
P3_F07	CD230 (Prion)	1.2	0.43	1.1	0.32	1.3	0.32	1.5	0.3		1.2	0.3	1.2	0.42	1.1	0.38	0.9	0.48
P3_F08	CD24	1.3	0.34	1.3	0.44	1.2	0.32	1.4	0.36		0.3	0.95	0.7	0.95	0.8	0.95	1.1	0.94
P3_F09	CD243	1.4	0.4	1.4	0.38	1.1	0.38	1.4	0.38		1	0.39	1.2	0.33	1.4	0.35	1.2	0.42
P3_F10	CD26	1	0.32	1.1	0.38	1.3	0.34	1.3	0.31		1	0.31	1.1	0.32	1.1	0.33	1.3	0.34
P3_F11	CD269	0.2	0.95	0.7	0.9	0.6	0.95	0.5	0.95		0.2	0.34	0.4	0.92	0.3	0.84	0.3	0.94
P3_F12	CD282 (TLR2)	0.2	0.94	1.2	0.95	0.4	0.94	0.3	0.95		0.2	0.94	0.4	0.84	0.3	0.9	0.3	0.95
P3_G01	CD284 (TLR4	0.7	0.95	1.9	0.95	1.1	0.95	0.8	0.95		0.4	0.94	0.5	0.83	0.4	0.82	1.2	0.91
P3_G02	CD301	1.7	0.82	3.4	0.54	1.5	0.71	1.5	0.78		1	0.57	2.2	0.56	2.4	0.68	1	0.88
P3_G03	CD303	0.2	0.92	0.4	0.94	0.2	0.95	0.2	0.95		0.2	0.44	0.2	0.94	0.2	0.42	1	0.91
P3_G04	CD304	0.8	0.4	0.9	0.32	1.2	0.46	1.4	0.35		0.7	0.94	0.8	0.48	0.8	0.38	0.8	0.81
P3_G05	CD307	0.2	0.32	0.6	0.95	0.2	0.95	0.2	0.95		0.2	0.38	0.2	0.37	0.2	0.36	1	0.92
P3_G06	CD323	0.2	0.94	0.7	0.95	0.2	0.95	0.2	0.95		0.2	0.31	0.2	0.46	0.2	0.3	0.8	0.92
P3_G07	CD357 (GITR)	0.2	0.94	0.8	0.95	0.2	0.95	0.2	0.94		0.2	0.36	0.3	0.94	0.2	0.94	1	0.95
P3_G08	CD36	0.2	0.95	0.5	0.95	0.6	0.95	0.6	0.95		0.7	0.92	1.1	0.78	1.2	0.52	1.1	0.92
P3_G09	CD369 (Dectin1/CLEC7A)	0.2	0.95	1.3	0.95	0.8	0.95	0.7	0.95		0.2	0.46	0.3	0.88	0.3	0.94	1.2	0.91
P3_G10	CD370 (CLEC9A/DN GR1)	0.2	0.9	0.7	0.95	0.4	0.95	0.3	0.94		0.2	0.94	0.3	0.94	0.3	0.92	0.7	0.95
P3_G11	CD371 (CLEC12A)	0.2	0.95	0.6	0.94	0.2	0.94	0.4	0.95		0.2	0.41	0.2	0.34	0.2	0.94	0.6	0.94
P3_G12	CD45RO	0.2	0.95	0.3	0.9	0.2	0.95	0.2	0.95		0.2	0.46	0.2	0.95	0.2	0.89	0.2	0.94
P3_H01	CD51	1.1	0.36	1.1	0.31	1.3	0.36	1.2	0.4		0.9	0.44	0.9	0.36	1	0.34	0.9	0.32
P3_H02	CD59	0.9	0.49	0.9	0.4	1.2	0.31	1	0.43		0.9	0.33	0.8	0.3	1	0.34	0.9	0.34
P3_H03	CD7	1.8	0.84	1.9	0.66	1.7	0.8	1.8	0.75		0.9	0.76	1.1	0.45	1.5	0.36	1.5	0.38
P3_H04	CD71	1	0.34	1.1	0.4	1.1	0.36	1.1	0.33		1.1	0.72	1.2	0.4	1.3	0.51	1.2	0.37
P3_H05	CD84	0.4	0.95	1.1	0.95	0.6	0.92	0.7	0.94		0.2	0.95	0.4	0.92	0.3	0.88	0.3	0.94
P3_H06	CD88	0.5	0.91	1	0.94	0.8	0.95	0.8	0.84		0.4	0.94	0.8	0.53	0.6	0.68	0.6	0.64
P3_H07	CRTAM	0.3	0.95	1.3	0.95	0.7	0.95	0.6	0.95		0.2	0.34	0.3	0.78	0.3	0.95	0.3	0.95
P3_H08	erbB3/HER-3	0.7	0.32	0.8	0.3	1.1	0.34	1.2	0.32		1	0.76	1.4	0.63	0.9	0.52	1.9	0.47
P3_H09	FPR3	0.4	0.95	1.8	0.92	1	0.94	1.2	0.95		0.4	0.95	0.5	0.95	0.4	0.92	0.5	0.94
P3_H10	Ganglioside GD2	0.2	0.95	0.9	0.95	0.5	0.94	0.3	0.93		0.2	0.38	0.3	0.88	0.2	0.82	0.2	0.91
P3_H11	GPR83	1.4	0.84	4.2	0.5	2.1	0.6	2.9	0.76		1.4	0.55	2.8	0.55	3.4	0.65	2.5	0.66
P3_H12	HLA-A.B.C	0.8	0.46	0.8	0.48	1.1	0.4	1.2	0.32		0.8	0.38	0.8	0.48	0.7	0.37	1.4	0.32
P4_A01	Mouse IgG2a. k isotype control	0.5	0.95	0.8	0.9	0.7	0.92	0.6	0.95		0.6	0.94	0.8	0.95	0.2	0.91	0.5	0.95
P4_A02	HLA-DR	0.2	0.43	0.3	0.92	0.3	0.95	0.3	0.94		0.2	0.4	0.2	0.3	0.2	0.33	0.2	0.37
P4_A03	Ig light chain λ	0.1	0.38	0.2	0.95	0.2	0.3	0.1	0.38		0.1	0.37	0.2	0.4	0.2	0.42	0.2	0.3
P4_A04	IgD	0.5	0.95	1.1	0.9	0.9	0.92	0.8	0.95		0.3	0.95	0.4	0.94	0.3	0.95	0.3	0.95
P4_A05	IL-28RA	0.4	0.95	1.1	0.88	0.9	0.94	0.6	0.95		0.2	0.94	0.2	0.94	0.2	0.42	0.2	0.4
P4_A06	integrin b5	0.9	0.47	0.8	0.37	1	0.3	1	0.3		1	0.54	1.1	0.36	1.1	0.36	1.1	0.38
P4_A07	5 KLRG1	0.5	0.95	1.1	0.86	0.9	0.94	0.7	0.95		0.2	0.95	0.3	0.94	0.2	0.56	0.2	0.43
P4_A08	LOX-1	0.3	0.95	0.6	0.92	0.6	0.95	0.7	0.95		0.2	0.95	0.2	0.92	0.2	0.92	0.2	0.94
P4_A09	MICA/MICB	0.3	0.95	0.7	0.95	0.7	0.95	0.7	0.9		0.6	0.82	0.9	0.64	0.8	0.58	1	0.6
P4_A10	MSC (W3D5)	1.1	0.43	0.9	0.33	1.3	0.36	1.1	0.44		0.5	0.95	0.7	0.91	0.9	0.94	0.7	0.94
P4_A11	Notch 2	0.5	0.82	0.6	0.84	0.6	0.73	0.6	0.66		0.4	0.92	0.6	0.83	0.4	0.82	0.4	0.92
P4_A12	TACSTD2	0.2	0.94	0.5	0.9	0.5	0.95	0.3	0.95		0.2	0.95	0.3	0.95	0.2	0.36	0.2	0.36
P4_B01	TIGIT	0.3	0.88	0.7	0.58	0.6	0.74	0.9	0.78		0.6	0.78	1.1	0.66	0.7	0.78	1	0.68
P4_B02	Mouse IgG2b. k isotype control	0.4	0.95	1.2	0.93	0.7	0.94	0.4	0.94		0.2	0.36	0.3	0.89	0.2	0.34	0.2	0.45
P4_B03	C3AR	0.5	0.95	1	0.9	1	0.92	0.7	0.95		0.3	0.92	0.4	0.9	0.2	0.88	0.3	0.95
P4_B04	CCX-CKR	0.4	0.93	0.9	0.88	0.8	0.95	0.5	0.95		0.4	0.92	0.4	0.95	0.4	0.95	0.3	0.95
P4_B05	CD11c	0.2	0.95	0.6	0.91	0.5	0.93	0.3	0.95		0.2	0.95	0.3	0.95	0.2	0.37	0.2	0.92
P4_B06	CD129 (IL-9 R)	0.9	0.95	1.7	0.88	1.7	0.9	0.9	0.95		0.5	0.94	0.5	0.94	0.2	0.94	0.4	0.95
P4_B07	CD158	0.4	0.95	1.1	0.9	0.9	0.94	0.5	0.94		0.3	0.95	0.3	0.92	0.2	0.38	0.3	0.94
P4_B08	CD181 (CXCR1)	0.8	0.78	2.5	0.47	1.7	0.62	2	0.72		0.7	0.39	1.3	0.48	0.9	0.68	1.1	0.55
P4_B09	CD193 (CCR3)	0.6	0.95	1	0.86	0.9	0.91	0.8	0.78		0.6	0.94	0.6	0.54	0.5	0.8	0.6	0.66
P4_B10	CD196	1	0.64	1.2	0.32	1.3	0.42	1.2	0.46		1.2	0.92	1.1	0.48	1.2	0.95	1.1	0.57
P4_B11	CD1d	0.4	0.95	1	0.92	0.9	0.93	0.4	0.94		0.3	0.94	0.3	0.92	0.2	0.88	0.2	0.95
P4_B12	CD20	0.1	0.44	0.3	0.95	0.2	0.92	0.1	0.3		0.2	0.95	0.2	0.42	0.2	0.34	0.2	0.3
P4_C01	CD22	0.4	0.95	1	0.9	0.8	0.94	0.4	0.95		0.4	0.95	0.5	0.95	0.2	0.9	0.3	0.95
P4_C02	CD220	0.6	0.85	0.7	0.48	0.9	0.4	1	0.57		0.9	0.62	1	0.32	0.8	0.46	1	0.48
P4_C03	CD235ab	0.1	0.52	0.2	0.3	0.1	0.34	0.2	0.37		0.1	0.36	0.2	0.5	0.2	0.4	0.2	0.38
P4_C04	CD258 (LIGHT)	0.6	0.95	1.4	0.88	1	0.95	0.8	0.95		0.4	0.94	0.4	0.94	0.2	0.35	0.2	0.93
P4_C05	CD274 (B7-H1. PD-L1)	1.2	0.95	3.3	0.45	1.8	0.56	2.2	0.74		1.1	0.48	2.6	0.45	1.6	0.62	1.9	0.48
P4_C06	CD319 (CRACC)	0.6	0.95	1.2	0.9	1.1	0.95	0.9	0.95		0.3	0.95	0.4	0.95	0.3	0.95	0.3	0.95
P4_C07	CD32	0.2	0.5	0.4	0.95	0.3	0.94	0.2	0.95		0.2	0.35	0.2	0.94	0.2	0.36	0.2	0.34
P4_C08	CD326 (Ep-CAM)	1.2	0.3	0.9	0.32	1.2	0.3	1.3	0.44		1	0.5	1.1	0.36	1	0.32	1.1	0.36
P4_C09	CD338 (ABCG2)	0.3	0.95	0.7	0.78	0.6	0.78	0.6	0.87		0.3	0.93	0.5	0.95	0.2	0.79	0.2	0.95
P4_C10	CD368 (CLEC4D)	0.4	0.95	0.9	0.88	0.7	0.95	0.4	0.95		0.3	0.95	0.3	0.95	0.2	0.84	0.2	0.74
P4_C11	CD45RA	0.2	0.45	0.3	0.93	0.2	0.92	0.2	0.95		0.2	0.37	0.2	0.41	0.2	0.36	0.2	0.32
P4_C12	CD45RB	0.1	0.3	0.2	0.95	0.2	0.3	0.1	0.44		0.2	0.45	0.2	0.36	0.2	0.45	0.2	0.44
P4_D01	CD49e	1	0.42	0.8	0.3	0.9	0.36	1	0.34		0.7	0.9	1.4	0.62	0.9	0.74	0.7	0.69
P4_D02	CD52	0.2	0.36	0.5	0.9	0.5	0.95	0.3	0.95		0.2	0.95	0.3	0.91	0.2	0.92	0.2	0.46
P4_D03	CD66a/c/e	0.8	0.78	0.9	0.58	1.1	0.3	1.4	0.32		1	0.34	1	0.36	1	0.31	1.3	0.37
P4_D04	CD85h (ILT1)	0.4	0.95	0.9	0.88	0.8	0.95	0.5	0.95		0.3	0.94	0.3	0.95	0.2	0.92	0.2	0.94
P4_D05	CD85j (ILT2)	0.7	0.95	1.4	0.84	1.2	0.9	1.1	0.95		0.2	0.94	0.3	0.94	0.2	0.94	0.2	0.78
P4_D06	CD86	0.3	0.95	0.8	0.9	0.6	0.95	0.5	0.95		0.2	0.34	0.2	0.95	0.2	0.48	0.2	0.48
P4_D07	CD92	0.5	0.74	0.7	0.36	0.7	0.74	0.6	0.84		0.8	0.72	0.9	0.46	0.9	0.32	0.9	0.43
P4_D08	CXCR7	0.8	0.95	1.9	0.44	1.2	0.93	1.4	0.7		0.5	0.92	0.5	0.92	0.4	0.89	0.5	0.5
P4_D09	Delta Opioid Receptor	0.5	0.92	1.3	0.54	1.1	0.67	1.6	0.81		0.6	0.82	1	0.66	0.8	0.8	1.4	0.66
P4_D10	Dopamine Receptor D1 (DRD1)	0.5	0.8	0.6	0.48	1	0.32	0.8	0.5		0.3	0.93	0.4	0.93	0.4	0.92	0.3	0.95
P4_D11	EphA2	0.8	0.48	0.7	0.36	1	0.3	1.1	0.32		1.1	0.35	1.3	0.32	1	0.38	1.1	0.34
P4_D12	FceRIa	0.2	0.35	0.6	0.94	0.4	0.91	0.2	0.95		0.2	0.36	0.2	0.4	0.2	0.34	0.2	0.37
P4_E01	GARP (LRRC32)	0.1	0.36	0.3	0.95	0.2	0.95	0.1	0.38		0.1	0.42	0.2	0.35	0.2	0.4	0.2	0.52
P4_E02	IL-15Rα	2.8	0.84	2.6	0.65	3.3	0.66	3.4	0.78		3.4	0.6	7.1	0.58	7	0.66	5.8	0.51
P4_E03	Lymphotoxin β Receptor (LT-βR)	0.6	0.82	0.6	0.32	0.7	0.44	0.7	0.52		0.4	0.76	0.5	0.84	0.4	0.42	0.4	0.82
P4_E04	MRGX2	0.5	0.83	0.7	0.75	0.7	0.85	0.7	0.94		0.4	0.95	0.7	0.8	0.6	0.85	0.6	0.82
P4_E05	TMEM8A	0.5	0.83	0.6	0.93	0.7	0.35	0.6	0.46		0.2	0.9	0.3	0.78	0.3	0.83	0.3	0.42
P4_E06	CD254	1.1	0.95	1.5	0.84	1.3	0.9	1.1	0.95		0.5	0.95	0.5	0.95	0.3	0.9	0.3	0.79
P4_E07	CD318	0.3	0.95	0.6	0.91	0.7	0.95	0.6	0.94		0.2	0.46	0.2	0.36	0.2	0.95	0.2	0.38
P4_E08	Mouse IgG3. k isotype control	0.4	0.94	0.9	0.88	0.8	0.95	0.5	0.95		0.5	0.77	0.7	0.94	0.7	0.5	0.7	0.78
P4_E09	CD255 (TWEAK)	0.8	0.78	2.1	0.48	2	0.64	2.4	0.81		0.9	0.64	1.7	0.56	1.1	0.6	1.4	0.58
P4_E10	SSEA-4	0.5	0.95	0.4	0.88	0.4	0.95	0.4	0.94		0.5	0.74	0.6	0.45	0.5	0.81	0.6	0.46
P4_E11	Mouse IgM isotype control	0.2	0.38	0.2	0.36	0.2	0.36	0.2	0.3		0.2	0.36	0.2	0.5	0.2	0.3	0.2	0.34
P4_E12	Sialyl Lewis X	0.1	0.31	0.1	0.3	0.1	0.37	0.1	0.4		1.3	0.44	1.2	0.66	0.9	0.84	1	0.72
P4_F01	TRA-1-81	0.2	0.32	0.2	0.94	0.2	0.32	0.1	0.42		0.2	0.38	0.2	0.92	0.2	0.36	0.2	0.95
P4_F02	CD160	0.2	0.36	0.2	0.36	0.2	0.91	0.2	0.91		0.3	0.92	0.3	0.9	0.3	0.9	0.3	0.95
P4_F03	CD57	0.2	0.34	0.1	0.37	0.2	0.34	0.2	0.34		0.2	0.48	0.2	0.45	0.2	0.48	0.2	0.43
P4_F04	CD66b	0.1	0.38	0.2	0.46	0.2	0.33	0.1	0.43		0.1	0.42	0.2	0.34	0.2	0.36	0.2	0.46
P4_F05	TRA-1-60-R	0.1	0.36	0.1	0.3	0.2	0.36	0.2	0.35		0.1	0.31	0.2	0.34	0.2	0.34	0.2	0.42
P4_F06	Rat IgG1. k isotype control	0.2	0.95	0.4	0.92	0.3	0.95	0.2	0.45		0.2	0.45	0.2	0.34	0.2	0.37	0.2	0.36
P4_F07	CD115	1.2	0.78	3.8	0.46	2	0.57	3.3	0.72		1.6	0.57	3.4	0.56	1.9	0.64	1.6	0.49
P4_F08	CD201 (EPCR)	0.5	0.95	0.9	0.87	0.8	0.93	0.5	0.95		0.2	0.32	0.3	0.95	0.3	0.41	0.4	0.95
P4_F09	Rat IgG2a. k isotype control	0.2	0.95	0.7	0.9	0.6	0.95	0.2	0.95		0.2	0.44	0.2	0.95	0.2	0.54	0.2	0.4
P4_F10	CD120b	0.3	0.95	0.4	0.95	0.4	0.78	0.6	0.88		0.8	0.9	0.8	0.9	0.8	0.91	0.5	0.95
P4_F11	CD210 (IL-10 R)	0.6	0.92	1.1	0.9	1	0.92	0.5	0.74		0.5	0.76	0.9	0.58	0.6	0.7	0.6	0.56
P4_F12	CD267 (TACI)	0.2	0.95	0.8	0.94	0.5	0.95	0.3	0.95		0.2	0.95	0.3	0.95	0.2	0.78	0.2	0.44
P4_G01	CD294	0.5	0.95	1	0.88	0.8	0.94	0.6	0.95		0.3	0.95	0.5	0.94	0.4	0.94	0.4	0.82
P4_G02	CD49f	0.8	0.55	0.7	0.35	0.9	0.32	1	0.36		1	0.3	1.1	0.48	1	0.52	1.3	0.37
P4_G03	CD85a (ILT5)	0.5	0.81	0.5	0.86	0.5	0.83	0.4	0.74		0.2	0.36	0.2	0.95	0.2	0.79	0.2	0.31
P4_G04	CD85d (ILT4)	0.9	0.95	2	0.56	1.4	0.67	1.4	0.84		0.8	0.76	2	0.72	1.2	0.77	1.7	0.7
P4_G05	IgG Fc	0.2	0.48	0.2	0.48	0.2	0.48	0.2	0.34		0.2	0.34	0.2	0.33	0.2	0.44	0.2	0.34
P4_G06	integrin b7	0.2	0.36	0.4	0.95	0.3	0.95	0.2	0.44		0.1	0.48	0.2	0.34	0.2	0.38	0.2	0.33
P4_G07	XCR1	0.2	0.95	0.7	0.9	0.6	0.94	0.3	0.94		0.3	0.94	0.3	0.95	0.2	0.86	0.3	0.95
P4_G08	Podoplanin	0.2	0.95	0.5	0.94	0.4	0.95	0.2	0.92		0.3	0.84	0.4	0.76	0.4	0.92	0.4	0.86
P4_G09	Rat IgG2b. k isotype control	0.1	0.42	0.2	0.92	0.2	0.3	0.2	0.35		0.1	0.38	0.2	0.42	0.2	0.43	0.2	0.3
P4_G10	CD132	0.5	0.95	1.2	0.87	1	0.63	0.7	0.95		0.3	0.94	0.4	0.95	0.2	0.43	0.2	0.93
P4_G11	CD195 (CCR5)	2.5	0.8	5.1	0.46	4.9	0.6	5.8	0.8		1.4	0.67	3.3	0.62	2.7	0.67	2.8	0.64
P4_G12	CX3CR1	1.6	0.83	2.2	0.5	2.2	0.68	1.8	0.78		0.5	0.82	0.7	0.89	0.4	0.85	0.5	0.87
P4_H01	Rat IgM. k isotype control	0.2	0.39	0.2	0.32	0.1	0.4	0.1	0.34		0.2	0.36	0.2	0.56	0.2	0.32	0.2	0.34
P4_H02	SSEA-3	0.2	0.37	0.2	0.34	0.2	0.44	0.2	0.36		0.2	0.3	0.2	0.36	0.2	0.45	0.2	0.4
