# Supplementary material for: Actionable heterogeneity of hepatocellular carcinoma therapy-induced senescence
Source: Cancer Immunol Immunother. 2025 May 15;74(7):207. doi: 10.1007/s00262-025-04060-w (PMC12081809; doi:10.1007/s00262-025-04060-w)
Supplement: Supplementary file 6 — Supplementary file6 Supplementary Table S2: Plasma membrane genes with substantial, monotonic upregulation in both cell lines across both timepoints under at least one treatment. (XLSX 18 KB) [file 262_2025_4060_MOESM6_ESM.xlsx]

## Sheet: Sheet1
Genes under GO term "plasma membrane"
with log2 fold change > +0.5 at first timepoint in both cell lines
and expression at second timepoint >= at first timepoint also in both cell lines
	all genes	non-SASome genes
in all of Ali, CX, Eto	2	2
in Ali and CX	0	0
in Ali and Eto	8	6
in CX and Eto	4	3
in Ali only	19	17
in CX only	9	7
in Eto only	37	35
total, in any treatment	79	70
gene	Ali	CX	Eto	up in #treatments	in SASome screen
STBD1	1	1	1	3
MMP24	1	1	1	3
CD7	1	0	1	2	yes
ADGRG1	1	0	1	2	yes
LYVE1	0	1	1	2
ABCC3	1	0	1	2
MYH9	0	1	1	2
STAB1	1	0	1	2
F2RL1	1	0	1	2
TM4SF4	1	0	1	2
OPRL1	1	0	1	2
NEXN	0	1	1	2
NGFR	0	1	1	2	yes
ACKR2	1	0	1	2
PTAFR	0	0	1	1
SSTR5	0	1	0	1
ABCA3	0	0	1	1
MUC20	0	0	1	1
TLR1	0	0	1	1
PHEX	1	0	0	1
TM4SF1	0	0	1	1
EREG	0	0	1	1
TSPAN13	0	0	1	1
TSPAN7	1	0	0	1	yes
ROM1	0	1	0	1
CAV2	0	1	0	1
SEPTIN5	0	0	1	1
DST	0	0	1	1
SLC40A1	1	0	0	1
ATP2B4	0	0	1	1
CACNB3	0	0	1	1
HCN2	0	0	1	1
ZAP70	0	1	0	1
COL17A1	0	0	1	1
PTPRH	0	0	1	1
HPN	1	0	0	1
GABRA4	1	0	0	1
DDR1	0	0	1	1
SLC17A2	1	0	0	1
TRPV2	0	0	1	1
PROM1	0	0	1	1	yes
STX3	0	0	1	1
GPR17	0	0	1	1
FOLR1	1	0	0	1
LCK	0	0	1	1
CACNA1H	0	0	1	1
SLC4A4	1	0	0	1
NHERF4	0	0	1	1
GPR137B	0	0	1	1
TREH	0	0	1	1
CLDN19	0	0	1	1
CLDN4	1	0	0	1
BST2	0	1	0	1	yes
PRRG2	0	0	1	1
GRIN2C	0	0	1	1
TNFSF15	1	0	0	1
IFITM3	0	0	1	1
AQP7	1	0	0	1
TNFRSF9	0	0	1	1	yes
PTPRB	0	0	1	1
CSF1R	1	0	0	1	yes
MYO1A	1	0	0	1
CDH15	0	1	0	1
SLC22A4	0	0	1	1
RND1	1	0	0	1
SYNGR3	0	0	1	1
PKHD1	1	0	0	1
GIPR	0	0	1	1
CPM	1	0	0	1
CCR7	0	1	0	1	yes
SLC16A10	1	0	0	1
VIPR1	1	0	0	1
SLC34A3	0	1	0	1
VSIG2	0	0	1	1
CLDN6	0	1	0	1
SLC16A4	0	0	1	1
SLC11A1	1	0	0	1
SLC4A3	0	0	1	1
TSPAN15	0	0	1	1
