# Supplementary material for: Actionable heterogeneity of hepatocellular carcinoma therapy-induced senescence
Source: Cancer Immunol Immunother. 2025 May 15;74(7):207. doi: 10.1007/s00262-025-04060-w (PMC12081809; doi:10.1007/s00262-025-04060-w)
Supplement: Supplementary file 7 — Supplementary file7 Supplementary Table S3: Antibodies used for fluorescence microscopy and immunoblotting. (XLSX 17 KB) [file 262_2025_4060_MOESM7_ESM.xlsx]

## Sheet: Tabelle1
Antibody	Company	Catalog number
Caspase-8 (1C12), mouse anti-human mAb	Cell Signaling Technology	9746
CD13, mouse anti-human, Brilliant Violet 605	BioLegend	301727
CD340, mouse anti-human, PE/Dazzle 594	BioLegend	305641
CD54, mouse anti-human, Alexa Fluor 700	BioLegend	353125
CD66a/c/e, mouse anti-human, APC	BioLegend	342307
CD73, mouse anti-human, Brilliant Violet 421	BioLegend	344007
CD95, mouse anti-human, Brilliant Violet 711	BioLegend	305643
EphA2, mouse anti-human, PE	BioLegend	356803
Fas Recombinant, rabbit anti-human mAb	Thermo Fisher Scientific	MA5-35308
Fas, mouse anti-human (activating)	Sigma-Aldrich	05-201
HER2/ErbB2, rabbit anti-human	Cell Signaling Technology	2242
IgG Antibody (H+L), Peroxidase, Goat Anti-Rabbit	Vector Laboratories	PI-1000-1
IgG, Anti-Mouse (H+L), HRP Conjugate	Promega	W4021
IgG1 κ Isotype Ctrl, mouse, Brilliant Violet 605	BioLegend	400161
IgG1, goat anti-rabbit secondary antibody, Alexa Fluor 488	Thermo Fisher Scientific	A11034
IgG1, κ Isotype Ctrl, mouse PE/Dazzle 594	BioLegend	400175
IgG1, κ Isotype Ctrl, mouse, Alexa Fluor 700	BioLegend	400143
IgG1, κ Isotype Ctrl, Mouse, Brilliant Violet 421	BioLegend	400157
IgG1, κ Isotype Ctrl, mouse, Brilliant Violet 711	BioLegend	400167
IgG2b, κ Isotype Ctrl, mouse, APC	BioLegend	401209
IgG2b, κ Isotype Ctrl, mouse, PE	BioLegend	400313
Ki67, rabbit anti-human	Abcam	Ab16667
p16 INK4A (D7C1M), rabbit anti-human	Cell Signaling Technology	80772
p21, mouse anti-human	BD Bioscience	556431
β-Actin, mouse anti-human mAb	Sigma Aldrich	A5441
